# Supplementary material for: Thermal Stress Has Size‐Dependent but Not Sex‐Specific Effects on Mortality in an Insect Model
Source: Ecol Evol. 2026 Jul 12;16(7):e74020. doi: 10.1002/ece3.74020 (PMC13357381; doi:10.1002/ece3.74020)
Supplement: Supplementary file 1 — Data S1: Data. [file ECE3-16-e74020-s002.csv]

Treatment	Sex	Generation	Mass	Longevity	Mortality
Control	Male	First	244	3	1
Control	Male	First	206	3	1
Control	Male	First	179	3	1
Control	Male	First	197	3	1
Control	Female	First	209	3	1
Control	Male	First	197	3	1
Control	Male	First	177	6	1
Control	Female	Second	197	6	1
Control	Female	First	222	14	0
Control	Female	First	217	14	0
Control	Female	First	211	14	0
Control	Male	First	172	14	0
Control	Male	First	256	14	0
Control	Male	First	226	14	0
Control	Female	First	192	14	0
Control	Male	First	206	14	0
Control	Female	First	229	14	0
Control	Female	First	200	14	0
Control	Male	First	210	14	0
Control	Male	First	202	14	0
Control	Female	First	241	14	0
Control	Female	First	264	14	0
Control	Male	First	122	14	0
Control	Male	First	147	14	0
Control	Male	First	288	14	0
Control	Male	First	209	14	0
Control	Female	First	178	14	0
Control	Male	First	256	14	0
Control	Male	First	216	14	0
Control	Female	First	165	14	0
Control	Female	First	179	14	0
Control	Female	First	234	14	0
Control	Female	First	376	14	0
Control	Female	First	234	14	0
Control	Male	First	210	14	0
Control	Male	First	198	14	0
Control	Male	First	184	14	0
Control	Male	First	174	14	0
Control	Female	First	347	14	0
Control	Female	First	241	14	0
Control	Female	First	258	14	0
Control	Female	First	224	14	0
Control	Male	First	190	14	0
Control	Male	First	140	14	0
Control	Female	First	275	14	0
Control	Female	First	188	14	0
Control	Female	First	199	14	0
Control	Female	First	266	14	0
Control	Male	First	259	14	0
Control	Male	First	151	14	0
Control	Male	First	175	14	0
Control	Female	First	179	14	0
Control	Female	First	240	14	0
Control	Male	First	287	14	0
Control	Female	First	229	14	0
Control	Female	First	185	14	0
Control	Female	First	227	14	0
Control	Female	First	268	14	0
Control	Female	First	204	14	0
Control	Male	First	181	14	0
Control	Male	First	237	14	0
Control	Male	First	212	14	0
Control	Female	First	217	14	0
Control	Female	First	179	14	0
Control	Male	First	241	14	0
Control	Male	First	190	14	0
Control	Female	First	197	14	0
Control	Male	First	211	14	0
Control	Female	First	167	14	0
Control	Female	First	238	14	0
Control	Female	Second	163	14	0
Control	Female	Second	149	14	0
Control	Male	Second	208	14	0
Control	Male	Second	208	14	0
Control	Female	Second	319	14	0
Control	Male	Second	115	14	0
Control	Male	Second	173	14	0
Control	Female	Second	296	14	0
Control	Female	Second	188	14	0
Control	Male	Second	254	14	0
Control	Male	Second	339	14	0
Control	Male	Second	251	14	0
Control	Male	Second	322	14	0
Control	Female	Second	188	14	0
Control	Male	Second	231	14	0
Control	Male	Second	178	14	0
Control	Female	Second	236	14	0
Control	Male	Second	291	14	0
Control	Female	Second	305	14	0
Control	Female	Second	302	14	0
Control	Female	Second	236	14	0
Control	Female	Second	222	14	0
Control	Male	Second	304	14	0
Control	Male	Second	214	14	0
Control	Female	Second	331	14	0
Control	Male	Second	288	14	0
Control	Male	Second	273	14	0
Control	Male	Second	190	14	0
Control	Female	Second	235	14	0
Control	Male	Second	229	14	0
Control	Male	Second	205	14	0
Control	Female	Second	312	14	0
Control	Male	Second	283	14	0
Control	Female	Second	275	14	0
Control	Female	Second	264	14	0
Control	Female	Second	285	14	0
Control	Male	Second	287	14	0
Control	Male	Second	275	14	0
Control	Female	Second	297	14	0
Control	Female	Second	261	14	0
Control	Female	Second	193	14	0
Control	Female	Second	290	14	0
Control	Male	Second	258	14	0
Control	Female	Second	259	14	0
Control	Male	Second	287	14	0
Control	Female	Second	285	14	0
Control	Female	Second	230	14	0
Control	Female	Second	305	14	0
Control	Male	Second	245	14	0
Control	Male	Second	295	14	0
Control	Male	Second	255	14	0
Control	Male	Second	180	14	0
Control	Female	Second	236	14	0
Control	Male	Second	179	14	0
Control	Female	Second	146	14	0
Control	Female	Second	240	14	0
Control	Female	Second	196	14	0
Control	Female	Second	205	14	0
Control	Female	Second	197	14	0
Control	Female	Second	228	14	0
Control	Female	Second	143	14	0
Control	Male	Second	293	14	0
Control	Male	Second	232	14	0
Control	Male	Second	133	14	0
Control	Male	Second	177	14	0
Control	Male	Second	194	14	0
Control	Male	Second	270	14	0
Control	Male	Second	181	14	0
Control	Male	Second	233	14	0
Control	Male	Second	187	14	0
Control	Male	Second	248	14	0
Control	Female	Second	246	14	0
Control	Female	Second	220	14	0
Control	Female	Second	207	14	0
Control	Female	Second	222	14	0
Control	Female	Second	244	14	0
Control	Female	Second	253	14	0
Control	Male	Second	258	14	0
Control	Male	Second	215	14	0
Control	Male	Second	158	14	0
Control	Male	Second	142	14	0
Control	Female	Second	282	14	0
Control	Female	Second	238	14	0
Control	Male	Second	252	14	0
Control	Female	Second	275	14	0
Control	Male	Second	222	14	0
Control	Male	Second	272	14	0
Control	Male	Second	329	14	0
Control	Male	Second	286	14	0
Control	Female	Second	273	14	0
Control	Female	Second	184	14	0
Control	Female	Second	239	14	0
Control	Female	Second	271	14	0
Control	Female	Second	243	14	0
Control	Male	Second	215	14	0
Control	Male	Second	275	14	0
Heat	Female	First	205	3	1
Heat	Male	First	201	3	1
Heat	Female	First	225	3	1
Heat	Male	First	204	3	1
Heat	Female	First	201	3	1
Heat	Male	First	194	3	1
Heat	Female	First	249	3	1
Heat	Female	First	266	3	1
Heat	Female	First	185	3	1
Heat	Male	First	198	3	1
Heat	Male	First	159	3	1
Heat	Male	Second	203	3	1
Heat	Male	Second	215	3	1
Heat	Female	Second	218	3	1
Heat	Female	Second	220	3	1
Heat	Female	First	178	6	1
Heat	Male	First	226	6	1
Heat	Male	First	178	6	1
Heat	Male	First	201	6	1
Heat	Male	First	196	6	1
Heat	Male	First	202	6	1
Heat	Male	Second	235	6	1
Heat	Female	Second	205	6	1
Heat	Female	Second	194	6	1
Heat	Female	Second	211	6	1
Heat	Female	Second	202	6	1
Heat	Male	Second	238	6	1
Heat	Male	Second	215	6	1
Heat	Female	First	197	10	1
Heat	Female	First	205	10	1
Heat	Male	First	226	14	0
Heat	Male	First	228	14	0
Heat	Female	First	184	14	0
Heat	Male	First	205	14	0
Heat	Female	First	167	14	0
Heat	Female	First	217	14	0
Heat	Female	First	167	14	0
Heat	Male	First	215	14	0
Heat	Male	First	223	14	0
Heat	Female	First	179	14	0
Heat	Male	First	180	14	0
Heat	Male	First	176	14	0
Heat	Male	First	176	14	0
Heat	Male	First	139	14	0
Heat	Female	First	216	14	0
Heat	Female	First	194	14	0
Heat	Female	First	198	14	0
Heat	Female	First	239	14	0
Heat	Male	First	173	14	0
Heat	Male	First	214	14	0
Heat	Male	First	208	14	0
Heat	Female	First	264	14	0
Heat	Female	First	197	14	0
Heat	Female	First	241	14	0
Heat	Male	First	252	14	0
Heat	Male	First	297	14	0
Heat	Female	First	207	14	0
Heat	Female	First	233	14	0
Heat	Male	First	295	14	0
Heat	Female	First	199	14	0
Heat	Female	First	294	14	0
Heat	Female	First	238	14	0
Heat	Female	First	208	14	0
Heat	Female	First	207	14	0
Heat	Male	First	230	14	0
Heat	Male	First	179	14	0
Heat	Male	First	277	14	0
Heat	Male	First	199	14	0
Heat	Male	First	186	14	0
Heat	Female	First	259	14	0
Heat	Male	First	211	14	0
Heat	Female	First	202	14	0
Heat	Male	First	205	14	0
Heat	Female	First	191	14	0
Heat	Female	First	281	14	0
Heat	Male	First	171	14	0
Heat	Male	Second	229	14	0
Heat	Male	Second	277	14	0
Heat	Male	Second	259	14	0
Heat	Male	Second	236	14	0
Heat	Male	Second	249	14	0
Heat	Male	Second	195	14	0
Heat	Male	Second	269	14	0
Heat	Male	Second	245	14	0
Heat	Female	Second	213	14	0
Heat	Female	Second	169	14	0
Heat	Female	Second	241	14	0
Heat	Male	Second	277	14	0
Heat	Female	Second	269	14	0
Heat	Female	Second	292	14	0
Heat	Male	Second	287	14	0
Heat	Female	Second	383	14	0
Heat	Male	Second	283	14	0
Heat	Female	Second	263	14	0
Heat	Female	Second	263	14	0
Heat	Male	Second	229	14	0
Heat	Female	Second	208	14	0
Heat	Male	Second	229	14	0
Heat	Female	Second	247	14	0
Heat	Male	Second	247	14	0
Heat	Female	Second	310	14	0
Heat	Male	Second	280	14	0
Heat	Male	Second	241	14	0
Heat	Female	Second	239	14	0
Heat	Male	Second	306	14	0
Heat	Male	Second	288	14	0
Heat	Male	Second	234	14	0
Heat	Female	Second	263	14	0
Heat	Male	Second	283	14	0
Heat	Female	Second	276	14	0
Heat	Male	Second	261	14	0
Heat	Male	Second	299	14	0
Heat	Male	Second	303	14	0
Heat	Female	Second	272	14	0
Heat	Female	Second	234	14	0
Heat	Female	Second	215	14	0
Heat	Female	Second	198	14	0
Heat	Male	Second	198	14	0
Heat	Male	Second	236	14	0
Heat	Female	Second	231	14	0
Heat	Male	Second	295	14	0
Heat	Female	Second	319	14	0
Heat	Female	Second	259	14	0
Heat	Female	Second	262	14	0
Heat	Male	Second	199	14	0
Heat	Male	Second	306	14	0
Heat	Female	Second	163	14	0
Heat	Male	Second	246	14	0
Heat	Female	Second	258	14	0
Heat	Female	Second	260	14	0
Heat	Female	Second	267	14	0
Heat	Male	Second	257	14	0
Heat	Male	Second	253	14	0
Heat	Female	Second	302	14	0
Heat	Female	Second	289	14	0
Heat	Female	Second	185	14	0
Heat	Male	Second	215	14	0
Heat	Female	Second	260	14	0
Heat	Male	Second	184	14	0
Heat	Male	Second	188	14	0
Heat	Female	Second	206	14	0
Heat	Male	Second	231	14	0
Heat	Male	Second	177	14	0
Heat	Male	Second	241	14	0
Heat	Male	Second	208	14	0
Heat	Female	Second	293	14	0
Heat	Female	Second	166	14	0
Heat	Female	Second	179	14	0
Heat	Male	Second	279	14	0
Heat	Female	Second	213	14	0
Heat	Male	Second	265	14	0
Heat	Female	Second	203	14	0
Heat	Female	Second	197	14	0
Heat	Male	Second	275	14	0
Heat	Female	Second	231	14	0
Heat	Male	Second	177	14	0
Heat	Female	Second	230	14	0
Heat	Male	Second	171	14	0
Heat	Female	Second	227	14	0
Heat	Female	Second	267	14	0
Heat	Female	Second	199	14	0
Heat	Female	Second	196	14	0
Heat	Male	Second	275	14	0
Heat	Female	Second	270	14	0
Heat	Male	Second	277	14	0
Heat	Female	Second	211	14	0
Heat	Male	Second	266	14	0
Heat	Female	Second	190	14	0
Heat	Female	Second	280	14	0
Heat	Female	Second	300	14	0
Heat	Male	Second	185	14	0
Heat	Male	Second	182	14	0
Heat	Male	Second	244	14	0
Heat	Female	Second	277	14	0
Heat	Male	Second	273	14	0
Heat	Male	Second	193	14	0
Heat	Female	Second	245	14	0
Heat	Female	Second	287	14	0
Heat	Female	Second	150	14	0
Heat	Male	Second	286	14	0
Heat	Male	Second	222	14	0
Heat	Male	Second	210	14	0
Heat	Male	Second	251	14	0
Heat	Male	Second	245	14	0
Heat	Female	Second	292	14	0
Heat	Female	Second	305	14	0
Heat	Female	Second	297	14	0
Heat	Female	Second	262	14	0
Heat	Female	Second	265	14	0
