# Supplementary material for: Thermal Stress Has Size‐Dependent but Not Sex‐Specific Effects on Mortality in an Insect Model
Source: Ecol Evol. 2026 Jul 12;16(7):e74020. doi: 10.1002/ece3.74020 (PMC13357381; doi:10.1002/ece3.74020)
Supplement: Supplementary file 2 — Data S2: R code. [file ECE3-16-e74020-s001.txt]

###PACKAGES###
library (car)
library(lme4)
library(survival)
library(frailtypack)
library(dplyr)
library(tidyr)
library(DHARMa)

library (ggplot2)
library(patchwork)
library(ggeffects)
library(survminer)

data1<-read.csv(file.choose())
labels(data1)
summary(data1)

data1$Sex<-as.factor(data1$Sex)
data1$Treatment<-as.factor(data1$Treatment)
data1$Generation<-as.factor(data1$Generation)

###STATISTICAL MODELS###

model1<-glmer(Mortality~Treatment+Sex+Mass+(1|Generation),
              family=binomial, 
              data=data1)

Anova(model1)

model2<-lmer(Mass ~ Treatment+Sex+(1|Generation), data=data1)
model2

Anova(model2)

model3<-coxph(Surv(Longevity, Mortality) ~ Treatment+Sex+Mass+frailty(Generation), data=data1, x=TRUE)
model3

summary(model3)

##MODEL VALIDATIONS##

sim_res <- simulateResiduals(model1)
plot(sim_res)
testDispersion(sim_res)

cox.zph(model3)

##FIGURES##

#Mortality#

pred_main <- ggpredict(
  model1,
  terms = c("Sex", "Treatment"), 
  bias_correction=TRUE)

figure1a <- ggplot(
  pred_main,
  aes(x = x, y = predicted, fill=group)) +
  geom_col(
    position = position_dodge(width = 0.8),
    width = 0.6, colour="black", linewidth=0.25) +
  geom_linerange(
    aes(ymin = conf.low, ymax = conf.high),
    position = position_dodge(width=0.8),
    linewidth = 0.25)+
  scale_fill_manual(
    values = c("Control" = "#0B4498", "Heat" = "#CC6905")) +
  coord_cartesian(ylim = c(0, 0.6)) +
  theme_classic(base_size = 12) +
  theme(
    axis.line = element_line(linewidth = 0.4),
    axis.ticks = element_line(linewidth = 0.4),
    plot.margin = unit(c(0.5, 0.5, 0.5, 0.5), "cm"),
    legend.position = "bottom") +
  labs(
    x = NULL,
    y = "Predicted mortality",
    fill = "Treatment")
figure1a

pred_df <- as.data.frame(pred_main)
sex_diff <- pred_df %>%
  select(group, x, predicted, conf.low, conf.high) %>%
  pivot_wider(
    names_from = x,
    values_from = c(predicted, conf.low, conf.high)) %>%
  mutate(
    diff = predicted_Female - predicted_Male,
    diff_low = conf.low_Female - conf.high_Male,
    diff_high = conf.high_Female - conf.low_Male)

figure1b<-ggplot(sex_diff, aes(x = group, y = diff)) +
  geom_hline(yintercept = 0, linetype = "dashed", linewidth = 0.4) +
  geom_errorbar(
    aes(ymin = diff_low, ymax = diff_high),
    width = 0.1,
    linewidth = 0.3) +
  geom_point(size=4, colour = group) +
  scale_color_manual(
    values = c("Control" = "#0B4498", "Heat" = "#CC6905")) +
  scale_y_continuous("Sex difference in predicted mortality (F - M)") +
  scale_x_discrete("Treatment") +
  coord_flip() +
  theme_classic(base_size = 12)
figure1b

figure1a / figure1b +
  patchwork::plot_layout(
    ncol = 2
  ) +
  patchwork::plot_annotation(tag_levels = "A") &
  theme(
    legend.text = element_text(size = 10),
    legend.title = element_text(size = 11),
    legend.key.size = unit(0.6, "lines")
  )

#Body mass#

pred_mass <- ggpredict(
  model1,
  terms = c("Mass [all]", "Treatment", "Sex"), 
  bias_correction=TRUE)

figure2 <- ggplot(
  pred_mass,
  aes(x = x, y = predicted, colour = group, fill = group) +
  geom_line(linewidth = 1) +
  geom_ribbon(
    aes(ymin = conf.low, ymax = conf.high),
    alpha = 0.25,
    colour = NA) +
  facet_wrap(~ facet) +
  scale_colour_manual(
    values = c("Control" = "#0B4498", "Heat" = "#CC6905")) +
  scale_fill_manual(
    values = c("Control" = "#0B4498", "Heat" = "#CC6905")) +
  theme_classic() +
  theme(
    text = element_text(size = 12),
    axis.text = element_text(size = 10)) +
  labs(
    x = "Body mass (mg)",
    y = "Predicted mortality",
    colour = NULL,
    fill = NULL)
figure2

#Over time#

model_plot <- coxph(Surv(Longevity, Mortality) ~ Treatment + Sex + Mass,data = data1)

newdata <- data.frame(
  Treatment = factor(c("Control", "Heat"),
                     levels = levels(data1$Treatment)),
  Sex = factor(levels(data1$Sex)[1],   # reference sex
               levels = levels(data1$Sex)),
  Mass = mean(data1$Mass, na.rm = TRUE))
fit_surv <- survfit(model_plot, newdata = newdata)

figure3<-ggsurvplot(
  fit_surv,
  data = data1,
  legend.labs = c("Control", "Heat"),
  legend.title = "Treatment",
  palette = 
    c("#0B4498","#CC6905"),
  conf.int = TRUE,
  xlab = "Time (days)",
  xlim = c(0,15),
  risk.table = FALSE,
  ggtheme = theme_classic())
figure3
